# Supplementary material for: Sexing of cattle embryos using RNA-sequencing data or polymerase chain reaction based on a complete sequence of cattle chromosome Y
Source: Front Genet. 2023 Apr 3;14:1038291. doi: 10.3389/fgene.2023.1038291 (PMC10106624; doi:10.3389/fgene.2023.1038291)
Supplement: Supplementary file 2 [file DataSheet2.ZIP]

Archive with 2 entries (2 files):
- Well_H01_FB2+chrY-r.ab1
- Well_G01_FB1+chrY-f.ab1
